# Supplementary material for: Development and content validity of an application to assess 24-hour movement behaviors in 0–4-year-old children involving end-users and key stakeholders: the My Little Moves app
Source: Int J Behav Nutr Phys Act. 2024 Jan 2;21:2. doi: 10.1186/s12966-023-01552-9 (PMC10763169; doi:10.1186/s12966-023-01552-9)
Supplement: Supplementary file 1 — Additional file 1. Concept mapping clusters. [file 12966_2023_1552_MOESM1_ESM.xlsx]

## Sheet: 0-6 months
ID	Activity (in Dutch)	Activity (translated in English)	Mean frequency	SD	Cluster ID	Old cluster ID
	Spelen op de buik	Play in prone position	3.6075	0.885	1	1
19	liggen op de buik (op een kleed, in de box, op de grond)	lying on the tummy (on a rug, in the playpen, on the floor)	4	0.76	1	1
21	ronddraaien liggend op de buik (pivoteren in buikligging)	turning around while lying on the tummy (pivoting in the prone position)	3.25	1.04	1	1
95	op de buik liggen en steunen op handen (van gebogen elleboogsteun naar een gestrekte elleboogsteun, hoge puppy steun in buikig)	lying on the tummy and support on the hands (from bent elbow support to a straight elbow support, high puppy support in the belly)	3.75	1.04	1	1
58	in buikligging reiken naar voorwerpen	reaching for objects in the prone position	3.62	0.92	1	1
77	op de buik spelen met speeltje (bal)	playing on the tummy with a toy (ball)	3.12	0.83	1	1
103	op de buik liggen met een knie opgetrokken (asymmetrische buikligging)	lying on the tummy with one knee raised (asymmetrical prone position)	3.12	0.83	1	1
40	opduwen in buikligging	pushing up in the prone position	3.62	0.92	1	1
62	in buikligging hoofd heffen	lifting head in prone position	4.38	0.74	1	1
	Spelen op de rug	Play in supine position	3.477	0.757	2
16	liggen op de rug (op een kleed, in de box, op de grond)	lying on the back (on a rug, in the playpen, on the floor)	4.25	0.71	2	1
2	handen naar de middenlijn brengen in ruglig	bringing hands to midline in supine position	3.5	0.76	2	1
110	spelen met speeltje op de borst in rugligging	playing with toy on chest in supine position	3.38	0.52	2	1
17	slaan tegen speeltjes in baby gym	hitting toys in baby gym	3.88	0.99	2	1
44	knieën heffen in ruglig	raising knees in supine position	3.38	0.74	2	1
45	met de voetjes spelen (voeten vastpakken in rugligging, voeten-handenspel)	playing with the feet (grasping feet in the supine position, feet-hands game)	3.25	0.89	2	1
46	sokken uittrekken	taking off socks	2.88	0.64	2	1
68	liggen onder baby gym	lying under baby gym	3.5	0.93	2	1
85	voeten in de mond doen	putting feet in mouth	3	0.93	5	1
88	de voetjes omhoog/zijwaarts op de rug	taking the feet up/sideways on the back	3.75	0.46	2	1
104	knieën vastpakken met de eigen handen (knieën-handenspel)	grabbing knees with one's own hands (knees-hands game)	3	0.93	2	1
81	met voetjes trappelen (gecontroleerd, ongecontroleerd, doelgericht)	kicking with feet (controlled, uncontrolled, purposeful)	4.38	0.74	5	1
	Verzorging/algemene dagelijkse activiteiten	Care/activities of daily living	3.5675	0.747083	3
4	drinken fles met vastpakken	drinking bottle while garsping bottle	3.75	0.89	3	1
15	eten (vanaf lepeltje, voeding drinken)	eating (from spoon, drink food)	4.62	0.52	3	1
34	verzord worden (insmeren, tandenpoetsen)	being cared for (applying cream, brushing your teeth)	4.12	0.64	3	1
22	huilen	crying	3.75	0.89	3	1
39	fronzen/gezichten trekken	frowning/making faces	3.5	0.76	3	1
24	aankleden/uitkleden	dressing/undressing	4	0	3	1
25	hikken	hiccuping	3	0.76	3	1
43	niezen	sneezing	2.75	0.89	3	1
99	spugen	spitting	3.62	0.92	3	1
100	smakken/kwijlen	smacking/drooling	4	1.07	3	1
101	drinken fles	drinking bottle	4.25	0.71	3	1
80	borstvoeding krijgen	being breastfed	4.25	0.71	3	1
49	wrijven met hoofd (door jeuk)	rubbing with head (due to itching)	2.25	0.89	3	1
56	babymassage ondergaan	having baby massage	2.12	0.64	3	1
53	in bad gaan	taking a bath	3.38	0.74	3	1
63	plassen/poepen	peeing/pooing	4.5	0.53	3	1
26	duimen	sucking in thumb	2.62	0.74	3	1
70	op het verschoningskussen liggen (om verschoond/aangekleed te worden)	lying on the changing mat (to be changed/dressed)	3.88	0.83	3	1
71	onder de douche gaan	having a shower	3	1.31	3	1
75	lachen	laughing	4.38	0.74	3	1
76	brabbelen/geluiden maken/kraaien	babbling/making noises	4.75	0.46	3	1
84	wrijven met handen (door jeuk)	rubbing with hands (due to itching)	2.25	0.89	3	1
82	hoesten	coughing	2.88	0.64	3	1
90	proeven	tasting	4	0.76	3	1
	Interactief spelen	Interactive play	3.34333	0.885	4
5	zingen (samen, liedjes met gebaren zingen)	singing (together, singing songs with gestures)	3.5	0.93	4	1
8	gekieteld worden	being tickled	3	1.07	4	1
13	je vinger vastpakken	grabbing your finger	4	1.07	4	1
14	op schoot spelen	playing on your lap	4	0.93	4	1
102	spelen met ouders	playing with parents	3.88	0.99	4	1
50	communiceren/contact maken met ouders/verzorgers (interactie, contactspelletje)	communicating/making contact with parents/carers (interaction, contact game)	4.62	0.52	4	1
30	vliegtuigje spelen (boven het hoofd getild worden door ouder)	playing airplane (being lifted above the head by parent)	2.38	0.74	4	1
57	boekje voorgelezen krijgen	getting read to	3.12	0.83	4	1
60	kiekeboe spelen	playing peekaboo	3.5	0.76	4	1
61	imiteren/spiegelen	imitating/mirroring	3.5	0.93	4	1
91	meedoen aan babyzwemmen (zwemmen)	participating in baby swimming (swimming)	2	0.93	4	1
3	baby gymnastiek/baby yoga doen (met ouders)	participating in baby gymnastics/baby yoga (with parents)	2.62	0.92	6	1
	Houding handhaven/houdingsovergangen	Maintaining posture/postural transitions	3.26773	0.839545	5
1	liggen op zijde	lying on sthe ide	3.12	0.83	5	1
18	op de voetjes neergezet worden (‘’staand’’)	being placed on the feet (''standing'')	2.88	0.64	5	1
23	armen zwaaien (gecontroleerd, ongecontroleerd, doelgericht)	swinging arms (controlled, uncontrolled, purposeful)	4.25	0.71	5	1
27	kijken met hoofdbewegingen (beide zijdes hoofd roteren, naar links en rechts kijken, volgen)	looking with head movements (rotate both sides of the head, look left and right, follow)	4.25	0.71	5	1
28	rollen van buik naar rug	rolling from tummy to back	3.5	0.53	5	1
31	ondersteund lopen (loopreflex)	assisted walkinging (walking reflex)	2.25	0.89	5	1
32	in plankhouding liggen op de rug met voeten tegen buik verzorger	lying on the back in a plank position with feet against the abdomen carer	2.12	0.64	5	1
108	gecontroleerd bewegen van hoofd/nek (chin tuck)	performing controlled movement of head/neck (chin tuck)	3.88	0.99	5	1
105	omrollen tot zijligging	rolling over to side position	3.38	0.92	5	1
96	op en neer bewegen door de knieën (bouncen)	moving up and down through the knees (bouncing)	2.62	1.06	5	1
51	klimmen	climbing	2.25	1.16	5	1
54	staan op schoot	standing on your lap	3.12	0.83	5	1
109	kijken zonder hoofdbewegingen (observeren, staren, focussen op een punt, kijken in de spiegel)	looking without head movements (observing, staring, focusing on a point, looking in the mirror)	3.88	0.83	5	1
59	kruipen	crawling	3.25	1.04	5	1
66	optrekken (als kind vanuit lig-positie voorzichtig naar boven getild wordt aan armpjes)	pulling up (when child is carefully lifted upwards from lying position by arms)	2.75	0.71	5	1
79	hoofd naar de middenlijn brengen	bringing head to midline	3.88	0.64	5	1
69	overstrekken	overstretching	2.75	0.89	5	1
93	rollen van rug naar buik	rolling from back to tummy	3.62	1.06	5	1
6	gesteund zitten	sitting supported	3.5	1.31	5	1
47	rechtop de arm zitten	sitging upright	3.38	0.52	5	1
52	op schoot zitten	sitting on your lap	3.88	0.64	5	1
74	zitten (niet gespecificeerd)	sitting (unspecified)	3.38	0.92	5	1
	Spelen met voorwerpen of eigen handen	Playing with objects or own hands	3.84615	0.744615	6
7	alles vast pakken en in mond stoppen	grabbing everything and put it in your mouth	4.25	0.71	6	1
9	manipuleren van speelgoed	manipulating toys	3.88	0.83	6	1
29	aftasten/voelen/friemelen (aan doekje of zacht knuffeltje)	feeling/fiddling (on a cloth or a soft cuddly toy)	4	0.53	6	1
33	spelen met speeltje (knisperboekje, rammelaar)	playing with a toy (crisp book, rattle)	3.62	1.06	6	1
35	spelen met ballen zittend/hangend tegen iemand aan	playing with balls sitting/hanging against someone	3	0.76	6	1
41	met handjes spelen	playing with hands	4.12	0.35	6	1
42	slaan met speelgoed	hitting with toys	3.5	0.76	6	1
48	spelen (binnen op de mat, buiten in het gras, in het zand, in de zee, in het kinderdagverblijf, met kleren, zonder kleren)	playing (inside on the mat, outside in the grass, in the sand, in the sea, in the nursery, with clothes, without clothes)	4.38	0.52	6	1
107	betasten van speelgoed	touching toys	4	0.76	6	1
86	handen in de mond doen	putting hands in mouth	4.25	0.71	5	1
89	grijpen	grabbing	4.25	0.46	5	1
97	overgeven van de ene in de andere hand	passing from one hand to the other	3	1.07	5	1
55	reiken (houding niet gespecificeerd)	reaching out (stance not specified)	3.75	1.16	5	1
	Begrensd zitten/liggen	Restrained sitting/lying	3.47	0.811111	7
12	in de maxi cosi zitten	sitting in the maxi cosi	3.62	1.06	7	1
38	liggend gedragen worden	being carried while lying	3.62	1.06	7	1
106	wiegen (ritmische bezigheden)	rocking (rhythmic pursuits)	3.25	0.89	7	1
64	rechtop gedragen worden	being carried upright	4.12	0.83	7	1
67	zitten in een stoeltje	sitting in a chair	3.62	0.52	7	1
78	in de kinderwagen liggen	lying in the pram	3.88	0.99	7	1
73	onrustig bewegen in slaapzak/inbakerdoek	performing restless movement in sleeping bag/swaddling cloth	3.25	0.71	7	1
83	zitten in een wipstoeltje	sitting in a rocking chair	3.12	0.35	7	1
87	liggen in de draagzak	lying in the carrying bag	2.75	0.89	7	1
	Rustige activiteiten	Calm activities	3.625	0.77	8
10	muziek luisteren	listening to music	2.5	0.76	8	1
11	liggen op de buik van ouder	lying on parent's stomach	3.25	0.71	9	1
20	zuigen (duim, borst, speen)	sucking (thumb, breast, teat)	4.25	0.71	8	1
36	op scherm kijken (tv, telefoon)	watching on screen (tv, phone)	2.62	0.74	8	1
37	knuffelen	cuddling	4.25	0.71	8	1
72	liggen op de mat met spelmaterialen (beschermd)	lying on the mat with play materials (protected)	4.25	0.71	8	1
92	liggen op de mat met andere kinderen (beschermd)	lying on the mat with other children (protected)	3.38	1.06	8	1
94	in bed liggen	lying in bed	4.5	0.76	8	1
	Sleeping	sleeping	3.56	0.64	9
98	slapen	sleeping	4.62	0.52	9	1
65	slapen in de draagzak	sleeping in the baby carrier	2.5	0.76	9	1

## Sheet: 6-12 months
ID	Activity (in Dutch)	Activity (translated in English)	Mean frequency	SD	Cluster ID	Old cluster ID
	Spelen met voorwerpen of eigen handen	Playing with objects or own hands	3.29419	0.908387	1	1
1	manipuleren van voorwerpen in de handen (knijpen, scheuren, rammelen, trekken)	manipulating objects in the hands (squeezing, tearing, rattling, pulling)	4.44	0.73	1	1
9	materialen in de mond stoppen	putting materials in the mouth	4.56	0.73	1	1
17	met zand spelen	playing with sand	2.56	0.88	1	1
18	tassen leeghalen	empty bags	2.22	0.97	1	1
31	onder dingen kijken	looking under things	3	1	1	1
33	dingen aangeven	indicating things	2.44	1.13	1	1
37	tegen babygym aan slaan	hitting baby gym	3	1.22	1	1
42	aan touwtje trekken	pulling string	2.56	1.33	1	1
45	materialen in en uit laden (speeltjes uit bakje halen)	loading and unloading materials (removing toys from tray)	3.67	1.12	1	1
48	gezicht aanraken van ouder	touching face of parent	4	1	1	1
51	spullen in kieren en gaten duwen	pushing things into cracks and holes	2.33	1.12	1	1
52	spelen (in de box, op de grond, op schoot)	playing (in the box, on the floor, on your lap)	4.78	0.44	1	1
55	handjes klappen	clapping hands	2.44	1.13	1	1
58	voelen aan verschillende stoffen	feeling different materials	3.78	0.97	1	1
69	grijpen naar dingen	grasping at things	4.56	0.53	1	1
71	trekken aan dingen (haren, elastiek)	pulling things (hair, elastic)	4	0.87	1	1
75	materialen op de grond gooien (speelgoed)	throwing materials on the floor (toys)	3.89	0.6	1	1
76	boeken uit de boekenkast halen	removing books from the bookshelf	2.11	0.93	1	1
77	deuren open en dicht maken	opening and closing doors	2.44	1.13	1	1
78	spelen met de handen (in diverse uitgangshoudingen)	playing with the hands (in various starting positions)	3.67	1	1	1
84	ergens op slaan/hameren (met een stokje op dingen tikken)	hitting/hammering (tapping things with a stick)	3.22	0.83	1	1
86	tegen babygym aan trappelen	kicking against baby gym	2.78	1.2	1	1
98	lamp aan/uit doen	turning the lamp on/off	1.89	0.78	1	1
99	sabbelen (op handjes/doeken/speelgoed/touwtjes/speen)	sucking (on hands/cloths/toys/strings/pacifier)	3.67	1	1	1
102	met de handjes/nageltjes krabbelen aan allerlei materialen	scribbling with hands / nails on all kinds of materials	4.11	0.78	1	1
103	spelen met niet speelgoed (doekjes, verpakkingen, deksels, bestek, bakjes, potten, pannen)	playing with non-toys (wipes, packaging, lids, cutlery, containers, pots, pans)	4.11	0.6	1	1
115	kleine voorwerpen tussen wijsvinger en duim oppakken	picking up small objects between forefinger and thumb	3.56	0.53	1	1
120	met wijsvinger in dingen prikken	poking things with index finger	2.89	0.93	1	1
121	materialen omgooien (blokkentoren omgooien)	knocking over materials (knock over block tower)	3.11	0.78	1	1
114	voeten vastpakken (handen voeten spel)	grabbing feet (hands feet game)	3.44	0.73	1	6
126	voeten naar de mond brengen	bringing feet to mouth	2.89	1.17	1	6
	Rustige activiteiten	Calm activities	3.3475	0.8275	2	2
16	duimen	sucking at thumb	1.78	0.97	2	2
27	kraaien/brabbelen	babbling	4.22	0.67	2	2
32	kwijlen	drooling	3.78	1.09	2	2
34	zitten in wipper	siting in bouncer	2.44	0.88	2	2
57	op de buik van de ouder liggen	lying on the stomach of the parent	3.67	0.87	2	2
60	lachen	laughing	4.44	0.53	2	2
61	In de kinderstoel zitten	sitting in the high chair	3.89	0.6	2	2
128	in de box liggen	lying in the box	2.56	1.01	2	2
	Verzorging/algemene dagelijkse activiteiten	Care/activities of daily living	3.6	0.752353	3	3
3	luier verschonen	changing diaper	4.44	0.73	3	3
4	in bad gaan	taking a bath	3.33	0.5	3	3
12	zelf fles drinken	drinking bottle without help	2.67	1	3	3
14	met hulp fles drinken	drinking bottle with help	4.22	0.44	3	3
46	imiteren	imitating	2.89	0.6	3	3
49	naar buiten gaan	going outside	4.44	0.53	3	3
70	op schoot zitten	sitting on your lap	4.22	0.67	3	3
74	babymassage ondergaan	having a baby massage	2.22	0.83	3	3
79	zelf eten (pap, fruit, boterham, yoghurt, soepstengel, avondeten, vaste voeding)	eating without help (porridge, fruit, sandwich, yogurt, breadstick, dinner, solid food)	4	0.71	3	3
83	plassen/poepen	peeing/pooing	4.22	0.67	3	3
87	tandenpoetsen	brushing teeth	3	1.32	3	3
95	douchen	showering	3.11	0.6	3	3
105	met hulp eten (pap, fruit, boterham, yoghurt, soepstengel, avondeten, vaste voeding)	eating with help (porridge, fruit, sandwich, yogurt, breadstick, dinner, solid food)	4	0.71	3	3
111	borstvoeding krijgen	being breastfed	2.44	1.51	3	3
68	kauwen/happen	chewing/biting	4.56	0.53	3	2
96	huilen	crying	3	0.71	3	2
101	slikken/zuigen	swallowing/sucking	4.44	0.73	3	2
	Houding handhaven/houdingsovergangen	Maintaining posture/postural transitions	3.2381	1.01905	4	4
5	zitten (niet gespecificeerd)	sitting (unspecified)	4.11	0.6	4	4
7	opduwen tot zit	pushing up to sit	3.33	1.12	4	4
10	staan met ondersteuning	standing with support	3.33	1.12	4	4
11	rondraaien in de zit positie	rotating while sitting	2.78	0.97	4	4
19	rollen van buik naar rug	rolling from tummy to back	3.56	0.88	4	4
20	op zij liggen	lying on the side	2.89	0.78	4	4
36	liggen op de buik	llying on the tummy	4	0.87	4	4
40	ronddraaien liggend op de buik (pivoteren op de buik)	turning around lying on the tummy (pivoting on the tummy	3.67	1	4	4
41	staan zonder ondersteuning	standing without support	2.33	1.41	4	4
43	schommelen in de kruippositie (heen en weer bewegen in kruippositie, rocken)	rocking in the crawl position (rocking back and forth in the crawl position, rocking)	2.89	1.17	4	4
50	In schuttershouding zitten (steunen op een knie waarbij het andere been naar voren is geplaatst in een hoek van 90 graden)	siting in a half-kneeling position (support on one knee with the other leg extended forward at a 90-degree angle)	2.22	1.3	4	4
59	in zit spelen	sitting in play	3.44	1.33	4	4
80	spelen op de buik	playing on the tummy	4.11	0.78	4	4
88	liggen op de rug	lying on the back	3.22	0.67	4	4
91	optrekken (tot knieën, tot stand)	pulling up (to knees, to stand)	3.67	1.22	4	4
92	transfers (van zit naar stand, van stand naar zit, van lig naar zit, van zit naar lig, van stand naar lig, van lig naar stand, van staan naar hurk, van hurk naar staan, van staan naar kruiphouding etc.)	performing transfers (from sitting to standing, from standing to sitting, from lying to sitting, from sitting to lying, from standing to lying, from lying to standing, from standing to squatting, from squatting to standing, from standing to crawling, etc.)	3.89	1.05	4	4
93	rollen van rug naar buik	rolling from the back to tummy	3.33	0.87	4	4
106	hurken niet ondersteund (vanuit stand met billen naar bededen)	crouching unsupported (from standing with buttocks to bed)	2.67	1.22	4	4
107	hurken ondersteund (ondersteund vanuit stand met billen naar bededen)	crouching supported (supported from position with buttocks to bed)	2.78	1.2	4	4
113	op handen en voeten staan	standing on hands and feet	2.56	1.01	4	4
119	opduwen op de buik (armen in gestrekte positie houden in buikig, hoge puppy houding)	pushing up on tummy (holding arms straight in prone, high puppy position)	3.22	0.83	4	4
	Spelen	Play	2.71727	0.941364	5	5
6	bal rollen	roll ing a ball	2.56	1.24	5	5
8	bal gooien	throwing a ball	1.89	0.93	5	5
23	verstoppen onder theedoek	hiding under tea towel	2.33	1	5	5
26	knuffelen met knuffel	cuddling with stuffed animal	3.33	1.41	5	5
28	wijzen (naar voorwerpen)	pointing (to objects)	3	1.58	5	5
35	tekenen/kleuren	drawing/colouring	1.78	0.83	5	5
39	babyzwemmen	participating in baby swimming	2.33	0.87	5	5
47	babygymnastiek (meedoen aan babygym)	participating in baby gymnastics (participating in baby gym)	2.44	1.33	5	5
54	zelfstimulatie (masturbatie)	doing self-stimulation (masturbation)	1.67	0.87	5	5
64	spelen met ouders	playing with parents	4.44	0.53	5	5
66	spelen met speelgoed (pluchen speelgoed met labels, actie-reactie speelgoed, speelgoed wat geluid maakt, activiteitenbord, bijtring, rammelaar, knuffels, knisperboekje, kubus, speelgoed vastpakken)	playing with toys (plush toys with labels, action-reaction toys, toys that make sounds, activity board, teething ring, rattle, stuffed animals, crinkle book, cube, grasping toys)	4.67	0.5	5	5
73	samen bewegingsspelletjes doen	playing games together	3.44	1.24	5	5
90	zingen	singing	1.89	0.78	5	5
94	Nijntje verstoppertje spelen (voorwerp dat geluid maakt zoeken)	playing Mify hide and seek (find an object that makes noise)	1.89	0.93	5	5
97	in een babyschommel schommelen	rocking in a baby swing	1.89	0.93	5	5
108	kiekeboe spelen	playing peekaboo	3.56	0.73	5	5
109	boekje lezen (bladzijdes omslaan, voorgelezen worden)	reading a book (turn pages, be read to)	3.33	1	5	5
116	vliegtuigje spelen (boven het hoofd getild worden door ouder)	playing airplane (being lifted above the head by parent)	3	0.5	5	5
117	wiegen (ritmische bezigheden)	rocking (rhythmic pursuits)	2.78	0.83	5	5
125	spelen met muziekinstrumentjes (op speelgoedpiano toetsen duwen)	playing with musical instruments (push toy piano keys)	2.22	0.97	5	5
129	muziek luisteren	listening to music	2.67	0.71	5	5
130	materialen stapelen (samen met ouders torens maken)	stacking materials (making towers together with parents)	2.67	1	5	5
	Actief verplaatsen	Active travel	2.75824	1.13	6	6
13	langslopen (langs meubels lopen)	walking while holding on to things (furniture)	3.44	1.13	6	6
15	klimmen/klauteren (over verhogingen, over kussens, op de bank, over benen van ouders)	climbing/clambering (over elevations, over cushions, on the sofa, over parents' legs)	3.78	0.67	6	6
24	dansen	dancing	2.44	0.88	6	6
30	billen schuiven	sliding buttocks	2.11	1.17	6	6
38	lopen met ondersteuning	walking with support	2.78	1.56	6	6
44	trap op kruipen	crawling up stairs	2.11	1.05	6	6
53	tijgeren naar voren/tijgeren naar achteren tijg (op de buik schuiven)	tigering forward/backwards (sliding on the belly)	3.89	1.45	6	6
56	kijken/volgen (naar mensen, voertuigen, dieren, bewegende/opvallende voorwerpen, speelgoed, bellen blazen, spiegel)	watching/following (people, vehicles, animals, moving/conspicuous objects, toys, blowing bubbles, mirror)	4.67	0.5	6	6
63	traplopen	climbing stairs	1.89	1.27	6	6
72	zwaaien	waving	2.56	1.01	6	6
82	kruipen	crawling	3.67	1.12	6	6
85	rupsen (op de buik als een rups verplaatsen)	crawling like a caterpillar (moving on the belly like a caterpillar)	3.22	1.3	6	6
89	achter een duwkar/stoel lopen	walking behind a push cart/chair	2.22	1.3	6	6
100	met hoge knieën stand kruipen (kruipen op de knieën zonder de handen op de grond)	crawling with high knees (crawling on the knees without the hands on the floor)	1.78	1.09	6	6
110	zijwaarts lopen	walking sideways	2.33	1	6	6
124	op de loopfiets lopen (driewieler loopfiets)	walking on the balance bike (tricycle balance bike)	1.89	1.17	6	6
127	los lopen	walking independently (walking without support)	2.11	1.54	6	6
	Beeldscherm gebruiken	Screen use	2.1125	0.945	7
22	op de tablet/telefoon/smartwatch spelen	playing on the tablet/phone/smartwatch	1.89	1.05	7	5
25	op de tablet kijken	looking at the tablet	1.78	0.83	7	5
65	tv kijken	watching TV	2.11	0.78	7	5
123	kijken naar de telefoon	looking at the phone	2.67	1.12	7	5
	Slapen	Sleep	4.36667	0.696667	8
2	ochtendslaapje/middagslaapje doen	taking a morning nap/afternoon nap	4.44	0.53	8	2
29	slapen	sleeping	4.44	0.73	8	2
122	in slapen vallen/stil in bed liggen	falling asleep/lying quietly in bed	4.22	0.83	8	2
	Passief verplaatsen	Passive travel	3.28429	0.931429	9
21	In de auto zitten	Sitting in the car	3	0.87	9	2
104	zitten op de fiets/in fietskar	sitting on the bicycle/in a bicycle trailer	2.89	1.17	9	2
62	wandelen in de kinderwagen	walking in the stroller	3.89	0.6	9	3
67	wandelen in de draagzak	walking in the baby carrier	3.44	1.42	9	3
81	In de auto zitten	Siting in the car	3.22	0.44	9	3
112	in een wandelrugzak gedragen worden (deuter)	being carried in a hiking backpack (deuter)	2.44	1.24	9	3
118	gedragen worden	being carried	4.11	0.78	9	3

## Sheet: 1-2 years
ID	Activity (in Dutch)	Activity (translated in English)	Mean frequency	SD	Cluster ID	Old cluster ID
	Actief spelen	Active play	3.45259	0.887407	1	1
1	glijden op de glijbaan	sliding on the slide	4	0.87	1	1
28	bal gooien	throwing ball	3.89	0.93	1	1
30	buitenspelen (in zand, gras)	playing outside (in sand, grass)	4.11	0.93	1	1
39	in de speeltuin spelen	playing in the playground	4.33	0.71	1	1
43	een bal rollen	rolling a ball	3.78	0.67	1	1
46	ergens op slaan (op pannen)	hitting something (on pans)	3.89	1.17	1	1
51	spelen in monkey town	playing in monkey town	2	1	1	1
58	in de zandbak spelen	playing in the sandbox	3.56	0.53	1	1
83	zwaaien	waving	4.33	0.71	1	1
86	actief spelen met speelgoed (met auto’s, houten trein, bellenblaas, dieren met trekkoord)	playing actively with toys (with cars, wooden train, bubble blower, animals with pull cord)	4.33	1	1	1
95	balletje schoppen (voetballen)	kicking a ball (play football)	3.11	1.17	1	1
98	ritmische bezigheden	doing rhythmic activities	3.56	0.73	1	1
101	trampoline springen	jumping on the trampoline	2.22	1.09	1	1
111	buiten met water/gieters spelen	playing outside with water/watering cans	3	1.12	1	1
112	spullen slepen/schuiven	draging/sliding stuff	3.89	0.6	1	1
114	schommelen	swinging	4	0.87	1	1
8	balanceren op een wiebelplank (wobbel)	balancing on a wobble board (wobbel)	1.89	0.93	1	4
26	stampen met de voeten	stomping feet	3.44	0.73	1	4
33	staan op een been	standing on one leg	2.22	0.83	1	4
85	hurken	crouching	3.89	1.05	1	4
100	zwemmen	swimming	2.44	0.73	1	4
106	dansen (bewegen op muziek)	dancing (moving to music)	4	1	1	4
19	spelen op matras	playing on mattress	3.22	1.09	1	6
65	laten vallen/ploffen op een zachte ondergrond	dropping/popping on a soft surface	3.56	1.01	1	6
69	spelen in kniehoogstand (op de knieën zitten aan een bank/tafel)	playing in a knee-high position (sitting on your knees at a bench/table)	3.22	1.09	1	6
78	(staand) spelen aan een speeltafel	playing at a gaming table (while standing)	3.78	0.67	1	6
89	in beweging zetten van dingen (actie-reactie)	setting things in motion (action-reaction)	3.56	0.73	1	6
	Rustig creatief spelen	Calm creative play	3.51167	0.930556	2	2
2	overgieten (water, zand)	pouring over (water, sand)	3.11	1.05	2	2
4	kleuren/krassen met potlood/tekenen/stempelen	coloring/scratching with pencil/drawing/stamping	4.22	0.83	2	2
14	keukentje spelen (spelen met potten en pannen, plastic fruit, roeren in een pan)	playing kitchen (playing with pots and pans, plastic fruit, stirring in a pan)	3.78	0.83	2	2
15	bouwen met blokken/toren bouwen (blokken stapelen, torens omgooien)	building with blocks/tower building (stack blocks, knock down towers)	3.78	1.09	2	2
24	kralen rijgen	stringing beads	2	1	2	2
42	(vinger)verven	(finger) painting	3.11	0.6	2	2
44	muziek maken	making music	3.44	1.13	2	2
47	dingen voelen	feeling at things	4.33	0.87	2	2
49	ontdekken (omgeving, nieuwe plekken)	discovering (environment, new places)	4	1.12	2	2
50	spullen verstoppen	hiding stuff	3.11	0.93	2	2
60	knutselen (knippen, plakken, scheuren)	tinkering (cutting, pasting, tearing)	3.56	1.13	2	2
64	kasten/laatjes leeghalen (dingen uit de kast halen, kast openmaken)	emptying cupboards/drawers (taking things out of the cupboard, opening cupboards)	3.78	0.83	2	2
76	buiten alle voortuinen van de buren verkennen	exploring all the neighbors' front yards outside	3.22	1.39	2	2
77	kleien	claying	2.67	0.87	2	2
107	klappen in de handen	clapping hands	4.22	0.83	2	2
109	spelen in de tent	playing in the tent	2.44	1.01	2	2
118	puzzelen	puzzling	4	0.71	2	2
120	dingen ergens indoen en er weer uithalen	putting things in and taking things out	4.44	0.53	2	2
	Verzorging/algemene dagelijkse activiteiten	Care/activities of daily living	4.085	0.85875	3	3
5	mee boodschappen doen	shopping with you	3.89	0.93	3	3
7	plassen/ooepen (luier)	peeing/pooing (in diaper)	4.56	0.53	3	3
17	kleren pakken	packing clothes	3.44	1.33	3	3
20	tanden poetsen	brushing teeth	4.67	0.5	3	3
25	naar toilet/potje gaan	going to toilet/potty	2.89	1.83	3	3
38	douchen	showering	4.11	0.93	3	3
55	luier verschonen	changeingdiaper	4.67	0.5	3	3
59	eten (ontbijten, avondeten, tussendoortje, brood, fruit)	eating (breakfast, dinner, snack, bread, fruit)	4.67	0.5	3	3
63	zichzelf wassen (handen, gezicht)	washing oneself (hands, face)	3.78	1.09	3	3
72	meehelpen met huishoudelijke taken (stofzuigen, poetsen, was opvouwen, tafel dekken)	helping with household chores (vacuuming, cleaning, folding laundry, setting the table)	3.33	1.12	3	3
79	in bad gaan (badderen)	taking bath (bathing)	3.89	0.6	3	3
80	aan tafel zitten (voor eet/drink momenten)	sitting at the table (for eating/drinking moments)	4.67	0.5	3	3
104	zelf eten (met lepel/vork, met handen)	eating independently (with spoon/fork, with hands)	4.67	0.5	3	3
105	aankleden/uitkleden (jas/schoenen aandoen)	dressing/undressing (putting on coat/shoes)	3.67	1.41	3	3
116	drinken	drinking	4.67	0.5	3	3
117	opruimen (speelgoed)	cleaning up (toys)	3.78	0.97	3	3
	Actief verplaatsen	Active travel	3.32962	1.00538	4	4
6	tijgeren	tigering	2.56	1.13	4	4
9	op de knieën lopen	walking on knees	3	0.87	4	4
10	fietsen	bicycling	3.33	1	4	4
12	achteruit lopen	walking backwards	2.56	0.88	4	4
16	klimmen/klauteren (ergens op (bank, tafel, kussens, trap, ouders), ergens in/uit, ergens over heen)	climbing/scrambling (onto something (sofa, table, cushions, stairs, parents), in/out of something, over something)	4.56	0.88	4	4
21	kruipen	crawling	3.33	0.87	4	4
22	aan de hand lopen	walking in hand	3.89	1.05	4	4
27	afspringen van een verhoging	jumping off an elevation	2.78	1.09	4	4
29	traplopen	climbing stairs	4.33	0.71	4	4
31	op de loopfiets lopen (binnen, buiten)	walking on the balance bike (inside, outside)	3.78	1.3	4	4
37	transfers (gaan zitten/gaan staan/gaan liggen)	performing transfers (sit/stand/lie down)	4.89	0.33	4	4
41	optrekken	pulling up	3.44	0.73	4	4
52	spelend kruipen (door een tunnel, in een speeltent, ergens onder)	playing while crawling (through a tunnel, in a play tent, somewhere under)	3.67	1	4	4
54	veren (springen zonder springen, voorloper van springen)	bouncing (jumping without jumping, precursor to jumping)	3.22	1.09	4	4
61	langslopen zijwaarts	walking sideways	2.89	0.78	4	4
62	langslopen voorwaarts	walking forward	3.78	1.2	4	4
81	rollen	rolling	2.56	0.88	4	4
82	springen	jumping	2.78	1.39	4	4
84	rijden op loopauto/wheelybug	riding on a walking car/wheelybug	3.22	1.48	4	4
87	op de tenen lopen	walking on tiptoes	2.44	1.13	4	4
88	lopen achter loop kar	walking behind walking cart	2.78	1.2	4	4
94	ronddraaien in zit	turning around while sitting	2.78	0.97	4	4
96	op en af stappen (stoeprandje)	stepping up and down (a curb)	3.78	1.3	4	4
108	billenschuiven	shuffling	1.89	0.6	4	4
113	lopen/wandelen	walking	4.44	1.01	4	4
119	rennen (binnen, buiten, achter bal aan)	running (inside, outside, chasing ball)	3.89	1.27	4	4
	Rustig spelen	Calm play	3.74111	0.77	5	5
11	zingen	singing	3.22	0.83	5	5
18	boekje lezen (voorgelezen worden, in boekje kijken, prentenboek)	reading a book (being read to, looking at a book, picture book)	4.67	0.5	5	5
23	muziek luisteren	listening to music	4.22	0.67	5	5
35	telspelletjes doen	doing counting games	2.44	1.33	5	5
121	rustig spelen met speelgoed (vormenstoof, duplo, speelgoed met geluid)	playing quietly with toys (shape sorter, duplo, toys with sound)	4.56	0.53	5	5
56	observeren/kijken (bewegende voorwerpen, vogels, auto’s, naar buiten)	observing/looking (at moving objects, birds, cars, outside)	4.56	0.53	5	6
74	liggen en spelen op de grond	lying and playing on the floor	4.11	0.78	5	6
75	met eigen voeten spelen	playing with own feet	3	0.71	5	6
102	ondersteboven staan en tussen de benen door kijken	standing upside down and looking between the legs	2.89	1.05	5	6
	Interactief spelen	Interactive play	3.68583	0.94	6	6
13	pakkertje/tikkertje spelen	playing tag/pack	3.11	1.05	6	6
90	verstoppertje spelen	playing hide and seek	3.44	0.88	6	6
92	spelen met vriendjes/vriendinnetjes/zusje/broertje	playing with friends/girlfriends/sister/brother	3.67	1	6	6
122	spelen met dieren (hond)	playing with animals (dog)	2.89	1.54	6	6
115	stoeien	frolicing	3.56	1.01	6	4
36	knuffelen	cuddling	4.89	0.33	6	5
45	kiekeboe doen	doing peekaboo	4	1	6	5
67	kletsen	chattering	4.56	0.53	6	5
68	dieren voeren/verzorgen	feeding/caring for animals	2.89	1.36	6	5
73	naar de kinderboerderij/dierentuin/pretpark/bos/school gaan	going to the petting zoo/zoo/amusement park/forest/school	3.56	0.88	6	5
93	dingen aangeven en terugnemen (geven/nemen)	igiving and takeing things back (give/take)	4.22	0.97	6	5
97	schoot-spelletjes doen	doing lap games	3.44	0.73	6	5
99	imitatiespel doen (doen alsof spel)	doing imitation play (pretend play)	3.11	0.93	6	5
	Passief verplaatsen/zittende activiteiten	Passive travel/sedentary activities	3.205	1.005	7	7
34	zitten (bank, trap, stoel)	sitting (on a sofa, stairs, chair)	4.22	0.83	7	7
48	zitten in W-zit houding (met billen op grond zitten met knieën vooruit en voeten naar achter)	sitting in W-sitting position (sitting with buttocks on the floor with knees forward and feet back)	3	1.5	7	7
57	zitten in een wandelwagen	sitting in a stroller	3.56	1.13	7	7
70	zitten in een fietsstoeltje	sitting in a bicycle seat	3.56	1.13	7	7
71	mee naar de gym	going to the gym	1.33	0.71	7	7
91	in auto een zitten	sitting in a car	3.56	0.73	7	7
	Beeldscherm gebruiken	Screen use	2.695	1.2075	8
40	op een telefoon kijken/spelletjes doen/scrollen	watching/playing games/scrolling on a phone	2.89	0.93	8	5
66	spelen op kinderlaptop	playing on kids laptop	1.78	1.39	8	5
103	tv kijken (filmpje kijken)	watching TV (watching a movie)	3.44	1.01	8	5
110	op een tablet kijken/spelletjes doen/scrollen	watching/playing games/scrolling on a tablet	2.67	1.5	8	5
	Slapen	Sleep	4.67	0.485	9
3	slapen	sleeping	4.78	0.44	9	3
53	ochtendslaapje/middagslaapje doen	taking morning nap/afternoon nap	4.56	0.53	9	3

## Sheet: 2-3 years
ID	Activity (in Dutch)	Activity (translated in English)	Mean frequency	SD	Cluster ID	Old cluster ID
	Interactief spelen	Interactive play	3.72812	0.713125	1	1
5	knuffelen/aaien van dieren	hugging/petting animals	2.56	0.88	1	1
17	lachen naar elkaar	smiling at each other	4.67	0.71	1	1
46	gekieteld worden	being tickled	3.78	0.67	1	1
47	verkleden	dressing up	3.11	0.6	1	1
50	samen spelen (vriendjes maken)	playing together (make friends)	4.22	0.67	1	1
51	imiteren van anderen	imitating others	4.11	0.6	1	1
64	ontdekken/onderzoeken	discovering/investigating	4.44	0.53	1	1
71	anderen kietelen	tickling others	3.22	0.67	1	1
82	praten/kletsen (vragen stellen aan ouder)	talking/chatting (asking parent questions)	4.78	0.44	1	1
84	mee boodschappen doen (boodschappen scannen, karretje duwen, spullen uit de schappen pakken)	doing the shopping (scanning groceries, pushing a cart, taking things from the shelves)	3.44	1.24	1	1
87	knuffelen	cuddling	4.78	0.44	1	1
89	spelletje doen (spel met letters en cijfers, gezamenlijke bordspelen, functioneel spel, memorie, lotto, interactieve spelletjes)	playing games (game with letters and numbers, joint board games, functional game, memory, lotto, interactive games)	3.44	0.53	1	1
96	kiekeboe spelen	playing peekaboo	3	1.12	1	1
102	gek doen	acting crazy	4.33	0.71	1	1
105	voeren van anderen	feeding others	2.33	0.87	1	1
125	helpen met huishoudelijke klusjes (schoonmaken, opruimen, koken, afruimen van de tafel, afwassen)	helping with household chores (cleaning, tidying up, cooking, clearing the table, washing up)	3.44	0.73	1	1
73	rollenspel/fantasiespel/imitatiespel/doen-alsof spel (vadertje en moedertje)	doing role play/imagination play/imitation play/pretend play (mother and father)	3.33	1.12	1	4
	Actief spelen	Active play	3.29804	0.806964	2	2
2	glijden (glijbaan)	sliding	3.89	0.6	2	2
3	spelen in de speeltuin	playing in the playground	3.89	0.6	2	2
6	buiten spelen	playing outside	4.67	0.5	2	2
7	vliegeren	flying a kite	1.67	0.5	2	2
8	schommelen	swinging	3.44	0.53	2	2
14	afspringen (van onderste trede springen)	jumping off things (jumping off the bottom step)	2.89	0.93	2	2
18	klimmen/klauteren (op stoel, in/uit bed klimmen, trapje)	climbing/clambering (on a chair, climbing in/out of bed, stairs)	4.56	0.53	2	2
19	kruiwagen duwen	pushing wheelbarrow	1.89	0.78	2	2
20	op de knieën zitten	sitting on the knees	3.78	1.2	2	2
23	spelen in buiklig	playing in prone position	2.78	0.97	2	2
24	staan	standing	4.78	0.44	2	2
25	dansen (dans spelletje doen)	dancing (play dance game)	4.11	0.93	2	2
30	materialen omgooien	flipping materials	4	0.71	2	2
32	springen (ver, over iets heen, op stoeprandje)	jumping (far, over something, on curb)	3.11	0.78	2	2
34	transfers (van zit naar stand, van stand naar zit, opstaan van grond)	performing transfers (from sitting to standing, from standing to sitting, getting up from the floor)	4.11	1.54	2	2
35	met voorwerpen gooien	throwing objects	3.44	0.88	2	2
36	skelter/tractor rijden	go-karting/tractor driving	3	1.12	2	2
38	hurken	crouching	3.56	1.24	2	2
39	paardje rijden bij iemand op de rug	riding a horse on someone's back	2.67	0.5	2	2
45	kunstjes doen (poortje maken, op handen en voeten met een been los/handstand met een been los, een ballerina nadoen, zwembewegingen maken op het droge)	doing tricks (making a gate, on all fours with one leg loose/handstand with one leg loose, imitating a ballerina, making swimming movements on dry land)	3.33	0.71	2	2
48	op een been staan	standing on one leg	2.78	0.83	2	2
53	stoeien	frolicing	3.89	0.93	2	2
57	rennen	running	4.44	0.73	2	2
59	bewegingspelletjes doen	doing movement games	3.78	0.83	2	2
60	rollen	rolling	2.67	1	2	2
61	billenschuiven	shuffling	2	0.87	2	2
63	vallen	falling	3.89	0.6	2	2
65	hinkelen/springen op een been	hopping/jumping on one leg	2.78	0.67	2	2
67	steppen	stepping	3	0.87	2	2
68	hangen aan iets (met de voeten los)	hangoing on to something (with feet loose)	2.78	0.83	2	2
69	springen op de trampoline	jumping on the trampoline	2.56	1.01	2	2
70	verstoppertje doen	doing hide and seek	3.44	0.73	2	2
72	lopen/wandelen (binnen, buiten, hond uitlaten)	walking/hiking (inside, outside, walking the dog)	4.33	0.71	2	2
75	balanceren (op smalle paadjes lopen, lopen over oneffen terrein)	balancing (walking on narrow paths, walking over uneven terrain)	3.11	1.05	2	2
80	op de loopfiets lopen	walking on the balance bike	3.44	1.01	2	2
81	zijwaarts lopen	walking sideways	2.56	0.88	2	2
83	spelen met een bal (rollen, vangen, gooien, stuiteren, in een doel gooien)	playing with a ball (rolling, catching, throwing, bouncing, throwing into a goal)	3.89	0.78	2	2
90	rondscharrelen	rummaging around	3.78	1.2	2	2
92	kruipen	crawling	2.89	0.93	2	2
95	tikkertje/pakspelletje doen	playing tag/packing game	3.44	0.73	2	2
98	schoppen/slaan	kicking/hitting	3.44	0.53	2	2
109	op handen en voeten lopen	walking on hands and feet	2.78	0.83	2	2
110	koprol maken	somersaulting	3	0.71	2	2
111	door de plassen stampen	stomping through the puddles	3.67	0.87	2	2
114	huppelen (paardenpas)	hopping (horse stride)	2.44	0.73	2	2
116	achteruit lopen	walking backwards	2.67	0.87	2	2
120	meedoen aan peuter beweeglesjes	participating in toddler activity classes	3	1.12	2	2
121	traplopen	climbing stairs	3.89	0.78	2	2
122	lopen als een kruiwagen (handen op de grond, benen vastgehouden door iemand anders)	walking like a wheelbarrow (hands on the ground, legs held by someone else)	2	0.5	2	2
123	fietsen (driewieler)	cycling (tricycle)	3.89	0.6	2	2
124	slingeren	swinging	2.67	0.71	2	2
129	zwemmen	swimming	2.44	0.73	2	2
132	voorwerpen verplaatsen (tillen, dragen)	moving objects (lifting, carrying)	4.11	0.6	2	2
133	op tenen lopen	walking on tiptoes	3.11	0.78	2	2
135	spelen met een ballon	playing with a balloon	3	1.12	2	2
136	voetballen	playing football	3.56	0.53	2	2
1	deuren openen/sluiten	opening/closing doors	4	1.12	2	1
	Verzorging/algemene dagelijkse activiteiten	Care/activities of daily living	3.682	0.947333	3	3
11	plassen/poepen	peeing/pooing	4.67	0.5	3	3
21	douchen	showering	3.44	1.33	3	3
26	smeren (crème)	smearing (cream)	2.78	0.83	3	3
29	eten (ontbijten aan tafel, fruit eten aan tafel, lunchen aan tafel, warme maaltijd aan tafel eten, fruit pellen)	eating (breakfast at the table, eat fruit at the table, have lunch at the table, eat hot meal at the table, peel fruit)	4.67	0.5	3	3
41	zelf brood smeren/bestek hanteren	spreading your own bread/handling cutlery	3.67	1.32	3	3
43	in bad gaan	taking a bath	3.11	1.27	3	3
49	opgetild worden	being lifted	3.67	0.87	3	3
66	op het potje/naar het toilet gaan (billen afvegen, zindelijkheidstraining, luierbroekje uitdoen)	using the potty/going to the toilet (wiping buttocks, potty training, taking off nappy pants)	3.89	1.17	3	3
74	inschenken van drinken	pouring drink	3.22	0.83	3	3
86	nagels lakken	painting nails	2	0.71	3	3
91	tandenpoetsen	brushing teeth	4	1.32	3	3
97	zichzelf wassen/afdrogen (handen wassen/handen afdrogen)	washing/drying oneself (washing hands/drying hands)	4	0.87	3	3
106	luier verschonen	changing diaper	3.67	1.41	3	3
127	drinken	drinking	4.11	0.78	3	3
130	omkleden (zelfstandig aan- en uitkleden, omgekleed worden, jas zelfstandig aan doen of met hulp)	changing (dressing and undressing independently, being changed, putting on coat independently or with help)	4.33	0.5	3	3
13	huilen	crying	3.67	0.71	3	1
94	uitrekken	stretching	3.44	0.73	3	2
101	opstaan (uit bed)	rising (out of bed)	4.56	0.73	3	2
112	liggen	lying	4	1.22	3	2
	Rustig creatief spelen	Calm creative play	3.4725	0.735714	4	4
9	kliederen/knoeien	making a mess	4.11	0.78	4	4
10	spelen in de zandbak (spelen met zand, scheppen, graven, bergen maken, afdrukken maken, emmertjes/vormpjes vullen)	playing in the sandbox (playing with sand, shovelling, digging, making mountains, making prints, filling buckets/moulds)	3.78	0.97	4	4
12	bouwen met lego/duplo/blokken (torens bouwen, constructiespel)	building with Lego/Duplo/blocks (building towers, construction game)	4	0.71	4	4
15	hut/tent bouwen	building a hut/tent	2.67	0.5	4	4
27	krijten	chalking	3	0.71	4	4
31	spelen met kosteloos materiaal	playing with free material	3.44	0.73	4	4
33	duwkar/poppenwagen duwen	pushing push cart/puppet pram	3.22	0.97	4	4
37	boekje lezen (zelf een boek 'lezen', voorgelezen worden)	reading a book ('reading' a book yourself, being read to)	4.22	0.67	4	4
44	puzzelen	puzzling	3.78	0.67	4	4
54	stukjes in een vormenstoof doen	putting pieces in a mold	2.78	0.97	4	4
55	spullen ergens in stoppen/spullen ergens uit halen (tas, trommel)	putting stuff in/taking stuff out of something (bag, drum)	3.89	0.93	4	4
56	met het keukentje spelen (roeren, speelgoedeten in de pan, opdienen op bord, afwassen, in de oven)	playing with the kitchen (stirring, toy food in the pan, serving on a plate, washing up, in the oven)	3.44	1.33	4	4
58	spelen met auto's/treinen	playing with cars/trains	3.78	0.83	4	4
85	spelen met water	playing with water	3.56	0.73	4	4
88	knutselen (knippen, plakken, scheuren, stickers plakken)	tinkering (cutting, pasting, tearing, pasting stickers)	4	0.71	4	4
93	spelen met scheerschuim	playing with shaving cream	2.44	0.53	4	4
99	tekenen/kleuren/stempelen/krassen/(vinger)verven/schilderen	drawing/coloring/stamping/scratching/(finger)painting/painting	4	0.71	4	4
100	bellen blazen/blazen tegen voorwerpen	blowing bubbles/blowing against objects	3	0.71	4	4
103	kleien	claying	3.67	1	4	4
104	kinderboerderij/dierentuin/pretpark/bibliotheek/theater/bos/school bezoeken	visiting petting zoo/zoo/amusement park/library/theatre/forest/school	3.33	0.5	4	4
108	koekjes bakken	baking cookies	2.56	0.53	4	4
113	spelen met speelgoed (binnen, op de grond)	playing with toys (inside, on the floor)	4.56	0.53	4	4
117	kralen rijgen	stringing beads	2.56	0.73	4	4
118	met poppen/knuffels spelen	playing with dolls/cuddly toys	4	0.5	4	4
119	spelen in de speelhoek/huishoek/knutselhoek/bouwhoek	playing in the play corner/house corner/craft corner/construction corner	4	0.71	4	4
128	sporen trekken en deze volgen (door zand, met water, met stoepkrijt sporen maken en volgen)	drawing traces and following them (through sand, with water, make and follow traces with sidewalk chalk)	2.67	0.71	4	4
131	takken/steentjes/beestjes zoeken	looking for branches / stones / critters	3.44	0.73	4	4
134	muziek maken	making music	3.33	0.5	4	4
16	zingen	singing	4.11	0.6	4	1
22	kijken (voorwerpen bekijken, zichzelf bekijken)	looking (at objects, oneself)	4.44	0.73	4	1
28	zichzelf betasten/het eigen lichaam ontdekken/zelfstimulatie	touching oneself/discovering one's own body/self-stimulation	3	0.71	4	1
52	klappen in de handen	clapping hands	4	0.5	4	1
107	luisteren (luisterverhaal)	listening (to story)	3.44	0.88	4	1
126	zitten (op de grond, in de kring, aan tafel, op schoot)	sitting (on the floor, in the circle, at the table, on your lap)	4.67	0.5	4	2
	Passief verplaatsen	Passive travel	2.956	0.904	5
76	in het openbaar vervoer zitten (bus, trein)	being in public transport (bus, train)	2.22	0.67	5	1
4	in de draagtas/draagzak zitten	sitiing in the carry bag/baby carrier	1.89	0.6	5	3
42	op een fietszitje zitten/in de bakfiets zitten	sitting on a bicycle seat/sitting in the cargo bike	3.78	0.67	5	3
77	in de auto zitten	sitting in the car	3.89	1.36	5	3
78	in de buggy zitten	sitting in the buggy	3	1.22	5	3
	Beeldscherm gebruiken	Screen use	3.39	0.825	6
79	TV/netflix/tablet/filmpjes kijken	watching TV/Netflix/tablet/movies	3.89	0.6	6	1
115	spelletjes spelen op iPad/tablet (scherm)	plaingy games on iPad/tablet (screen)	2.89	1.05	6	4
	Slapen	Sleep	4.11	0.93	7
40	korte slaap/middagdutje doen	taking short nap/afternoon nap	3.44	1.42	7	3
62	slapen (slapen nacht)	sleeping (sleeping at night)	4.78	0.44	7	3

## Sheet: 3-4 years
ID	Activity (in Dutch)	Activity (translated in English)	Mean frequency	SD	Cluster ID	Old cluster ID
	Beeldscherm gebruiken	Screen use	2.33167	0.828333	1	1
7	spelletjes op tablet/iPad/telefoon doen	playing games on tablet/iPad/phone	2.22	0.97	1	1
41	TV/Netflix/Disney/DVD kijken	watching TV/Netflix/Disney/DVD	3.78	1.2	1	1
49	filmpjes op de tablet/iPad/mobiel kijken (YouTube kijken)	watching videos on the tablet/iPad/mobile (watching YouTube)	3.33	1	1	1
57	foto’s maken op de telefoon	taking pictures on the phone	2.22	0.97	1	1
116	gamen op spelcomputer (Nintendo)	gaming on game console (Nintendo)	1.33	0.5	1	1
20	met de Wii spelen	playing with the Wii	1.11	0.33	1	5
	Actief spelen	Active play	3.05304	0.933043	2	2
2	spelen met sport attributen (hockeyen/tennissen)	playing with sports equipment (hockey/tennis)	3	1.22	2	2
3	glijden (glijbaan, volwassenen als glijbaan gebruiken)	gliding (slide, adults as a slide)	3.78	0.83	2	2
5	op een been staan	standing on one leg	3.44	0.53	2	2
9	met een kruiptunnel spelen / door een kruiptunnel kruipen	playing with a crawl tunnel / crawl through a crawl tunnel	2.44	0.88	2	2
11	fietsen zonder zijwieltjes	cycling without training wheels	2.22	1.86	2	2
12	springen op trampoline	jumping on trampoline	3.67	1.32	2	2
14	sleeën	sleighing	2.11	0.78	2	2
15	steppen (met 3 wielen)	scootering (with 3 wheels)	2.89	1.17	2	2
18	dansen	dancing	4.11	0.78	2	2
19	zijwaarts lopen	walking sideways	2.44	0.88	2	2
21	met een bal spelen (rollen, gooien, vangen, stuiteren)	playing with a ball (roll, throw, catch, bounce)	4.11	0.78	2	2
25	lopen/wandelen (hond uitlaten)	walking/hiking (walking the dog)	4.44	0.53	2	2
29	koprol maken	somersaulting	2.44	0.88	2	2
31	wippen/op de wipwap spelen	seesawing/playing on the seesaw	3.78	0.97	2	2
37	voetballen	playling football	3.11	1.05	2	2
44	yoga doen	doing yoga	1.11	0.33	2	2
48	voorwerpen gooien (pittenzakjes gooien in een mand)	throwing objects (throwing beanbags in a basket)	3.11	0.78	2	2
53	tractor/skelter rijden	driving a tractor/go-kart	2.56	1.33	2	2
60	rennen (binnen, buiten)	running (inside, outside)	4.67	0.5	2	2
63	achteruit lopen	walking backwards	3.11	0.6	2	2
64	fietsen op driewieler/met zijwieltjes	cycling tricycle/bicycle with training wheels	3.33	1.22	2	2
68	met een skateboard spelen	playing with a skateboard	1.89	1.17	2	2
70	zwemmen (in een zwembad/zee)	swimming (in a pool/sea)	2.56	0.73	2	2
71	skippybal	skippy ball	2.33	1.12	2	2
73	loopfietsen	playing with balance bikes	3.44	1.01	2	2
78	springen (op bed, op de bank, vooruit springen met twee voeten, over de balk/bank springen)	jumping (on the bed, on the couch, jump forward with two feet, jump over the beam/bench)	3.89	1.17	2	2
83	huppelen	hopping	3	1.22	2	2
88	springen en klappen tegelijk	jumping and clapping at the same time	2.56	0.73	2	2
94	klimmen in het klimrek	climbing the climbing frame	3.11	1.36	2	2
99	door de plassen lopen/stampen	walking/stamping through the puddles	3.22	0.67	2	2
101	verstoppen	hiding	3.56	0.73	2	2
103	ergens afspringen (stoel, bankje, krukje, stoeprand)	jumping off something (chair, bench, stool, curb)	3.78	0.83	2	2
104	spreid/sluit sprongen doen	doing pread/close jumps	2	0.87	2	2
107	hangen (aan een rekstok hangen)	hanging (hang on a horizontal bar)	2.78	0.97	2	2
117	touwtje springen	jumping rope	2	0.87	2	2
118	hinkelen	hopscotching	2.67	0.87	2	2
127	klimmen/klauteren	climbing/clambering	4	0.71	2	2
128	zwaaien aan ringen/slingeren	swinging on rings	2.56	1.33	2	2
129	gymmen	doing gymnastics	2.78	0.83	2	2
132	tikkertje/pakspelletje/politie-boef doen	playing tag/packing game/police crook	3.22	0.97	2	2
134	over de balk/bank lopen (lopen over een smalle strook)	walking across the beam/bench (walking across a narrow strip)	3.22	0.97	2	2
136	hurken	crouching	3.44	1.13	2	2
137	rollen (van een heuvel rollen)	rolling (rolling down a hill)	2.78	0.67	2	2
102	tent/hut bouwen	building a tent/hut	2.89	0.93	2	4
106	Nijntje verstoppertje spelen (voorwerpen zoeken die geluid maken)	playing Miffy hide and seek (search for objects that make noise)	2.56	1.13	2	4
66	traplopen	climbing stairs	4.33	0.71	4	5
	Verzorging/algemene dagelijkse activiteiten	Care/activities of daily living	3.84727	0.723636	3	3
4	picknicken	having a picnic	2.44	0.88	3	3
35	handen wassen	washing hands	4.33	0.5	3	3
39	in bad gaan (spelen in bad)	taking a bath (playing in the bath)	3.89	0.93	3	3
42	douchen	showering	3	1.41	3	3
45	naar toilet gaan	going to toilet	4.33	0.71	3	3
82	aankleden/uitkleden (jas aantrekken)	dressing/undressing (putting on a coat)	4.44	0.53	3	3
95	tandenpoetsen	toothbrushing	4.33	0.5	3	3
114	eten (ontbijten, lunchen, diner, broodje)	eating (breakfast, lunch, dinner, sandwich)	4.78	0.44	3	3
124	haren kammen	combing hair	3.33	1.12	3	3
130	drinken	drinking	4.67	0.5	3	3
34	jengelen/hangen/vervelen	whining/hanging/bored	2.78	0.44	3	1
	Rustig spelen	Calm play	3.17889	0.83	4	4
8	muntjes in spaarpot doen	putting coins in piggy bank	2.33	0.87	4	4
13	kralen rijgen	stringing beads	3.11	1.17	4	4
24	met speelgoed op de grond spelen	playing with toys on the floor	4.78	0.44	4	4
27	geschminkt worden/jezelf schminken	getting your face painted/painting yourself	1.67	0.87	4	4
30	kleien	claying	3.67	0.5	4	4
32	muziek maken	making music	3.56	0.73	4	4
33	bouwen met duplo/lego/blokken (bouwen van torens, constructiespel)	building with duplo/lego/blocks (building towers, construction game)	4.44	0.73	4	4
36	met gedroogde bonen spelen	playing with dried beans	1.33	0.5	4	4
43	stempelen	stamping	2.89	0.93	4	4
51	met poppen/knuffels/barbies spelen	playing with dolls/cuddly toys/barbies	4	1.32	4	4
59	voorwerpen laten vallen	dropping objects	2.78	0.44	4	4
61	knikkers rollen	rolling marbles	2.89	0.6	4	4
67	stukjes in een vormenstoof doen (vormpjes door de juiste opening van een bak steken)	puting pieces in a mold stew (put molds through the correct opening of a container)	2.33	0.87	4	4
74	voorwerpen verplaatsen	moving objects	4.22	0.97	4	4
77	met magic sand spelen	playing with magic sand	1.67	1	4	4
79	spelen in een hangstoel	playing in a hammock chair	1.11	0.33	4	4
80	spelen met playmobile	playing with Playmobil	2.56	1.33	4	4
81	kleuren/tekenen/verven	coloring/drawing/painting	4.33	0.71	4	4
84	knutselen (knippen, plakken, vouwen, strijkkralen)	tinkering (cutting, pasting, folding, ironing beads)	4.44	0.73	4	4
85	spelletjes doen (gezelschapsspelletjes, spelletjes aan tafel spelen, junior kwartet, huisje/boompje/beestje, memory- spelletjes, lotto, hamertje tik, Nijntje electro)	playing games (board games, playing games at the table, junior quartet, house/tree/beast, memory games, lotto, hammer tap, Miffy electro)	3.78	0.97	4	4
98	met auto’s/treinen spelen (autobaan, treinbaan)	playing with cars/trains (motorway, train track)	3.78	0.83	4	4
110	knikkerbaan bouwen	building a marble run	2.89	1.17	4	4
111	voorwerpen sorteren	sorting objects	3.33	1.22	4	4
123	pen-papiertaken doen/proberen letters te schrijven	doing pen-paper tasks/trying to write letters	3.33	1.22	4	4
125	ontwikkelingsmaterialen gebruiken (noppen op juiste kleuren en vormen leggen, vergelijken van plaatjes, stippen met elkaar verbinden, voorwerpen in een rijtje zoeken die bij elkaar horen)	using development materials (placing dots on correct colors and shapes, comparing pictures, connecting dots, finding objects in a row that belong together)	3.67	1.12	4	4
131	met knex/geomag spelen	playing with knex/geomag	1.44	0.88	4	4
133	puzzelen	doing puzzles	3.89	0.78	4	4
1	voorwerpen bekijken	looking at objects	4.33	0.71	4	1
55	nagels lakken	painting nails	1.67	0.87	4	1
22	boekje lezen (voorgelezen worden, zelf in boekjes bladeren, antwoorden op denkvragen, het boek zelf vertellen aan de hand van plaatjes, zoek-boekje)	reading a book (being read to, leafing through booklets yourself, answering thinking questions, telling the book yourself using pictures, search booklet)	4.89	0.33	4	1
58	boekjes uitzoeken/scannen	searching/scanning booklets	4	1	4	1
62	muziek luisteren	listening to music	3.89	0.93	4	1
89	zitten in een hangstoel	sitting in a hammock chair	1.33	0.5	4	1
93	zingen	singing	3.78	0.83	4	1
97	telopdrachtjes doen/hardop dingen tellen	doing counting tasks/counting things aloud	3.89	0.6	4	1
109	dagdromen	daydreaming	2.44	0.88	4	1
	Interactief spelen	Interactive play	3.53158	0.914737	5	5
10	met huisdieren spelen	playing with pets	2.78	1.48	5	5
38	interactie spelletje doen (vliegtuigje spelen, paardje spelen)	playing an interactive game (play a plane, play a horse)	3.33	1	5	5
46	mee boodschappen doen	shopping with you	3.89	0.78	5	5
47	naar de peuterspeelzaal gaan	going to the kindergarten/day care	3.78	1.3	5	5
50	helpen in het huishouden (koken, was opvouwen, was in wasmachine, afruimen, opruimen, bord en beker naar de keuken brengen, helpen dieren eten geven, vegen met de bezem)	helping with the household (cooking, folding laundry, washing in the washing machine, cleaning up, tidying up, taking the plate and cup to the kitchen, helping to feed the animals, sweeping with the broom)	4.11	0.93	5	5
52	ondeugend zijn (papa en mama uitdagen)	being naughty (challenging mom and dad)	3.67	0.87	5	5
56	stoeien	frolicing	3.33	1.12	5	5
65	baas spelen over kleine broer/zus	bossing little brother/sister	1.78	0.97	5	5
69	mee helpen in de tuin	helping in the garden	3.22	0.83	5	5
72	doktertje/winkeltje/in het keukentje spelen	playing doctor/shop/in the kitchen	4	0.87	5	5
90	rollenspel spelen/fantasiespel spelen/doen-alsof spel spelen (vadertje-moedertje, doen alsof op reis gaan/picknicken/koken, spelen met/over idolen zoals ninjago, frozen, prinsessen, pokémon)	doing role play/play fantasy play/pretend play (mother-father, pretend travel/picnic/cooking, play with/about idols like ninjago, frozen, princesses, pokémon)	4.33	0.87	5	5
92	met andere kinderen spelen	playing with other children	4.11	0.6	5	5
96	nadoen van bewegingen (bewegen 'alsof' je een dier bent)	imitating movements (moving 'as if' you were an animal)	3.33	0.87	5	5
100	koekjes/cakejes/taart bakken	baking cookies/cakes/cakes	3.22	0.67	5	5
112	verkleden (verkleedspelletjes doen)	dressing up (play dress up games)	3.33	1.22	5	5
135	heen en weer (geven/nemen) spelen	playing back and forth (give/take).	2.67	1.12	5	5
6	knuffelen	cuddling	4.67	0.5	5	1
113	kletsen/gesprekjes voeren (heel veel vragen stellen)	chatting/talking (asking lots of questions)	4.33	0.71	5	1
122	kringgesprek	sitting in a talking circle	3.22	0.67	5	1
	Buitenspelen	Outdoor play	3.4825	0.696667	6	6
16	spelen met water	playing with water	3.78	0.67	6	6
23	gericht zoeken (buiten zoeken van blaadjes, bloemen, stokken, stenen, sokken, paddenstoelen)	targeted searching (outside looking for leaves, flowers, sticks, stones, socks, mushrooms)	4.22	0.67	6	6
26	spelen in het bos	playing in the woods	3.11	0.6	6	6
28	met watertafel spelen	playing with water table	2.56	0.88	6	6
40	pretparken/dierentuinen/kinderboerderij/strand bezoeken	visiting theme parks/zoos/petting zoo/beach	3.56	0.73	6	6
54	in een speeltuin/speelbos spelen	playing in a playground/play forest	4.22	0.67	6	6
76	schommelen	swinging	3.78	1.09	6	6
86	in de zandbak spelen (met zand spelen, graven in het zand, zeven)	playing in the sandbox (play with sand, dig in the sand, sift)	3.89	0.78	6	6
105	bellenblazen	blowing bubbles	3.33	0.5	6	6
115	stoepkrijten	chalking sidewalk	3.67	0.71	6	6
119	met sneeuw spelen	playing with snow	2.11	0.33	6	6
126	spelen met kosteloos materiaal (met gras/stenen/takjes spelen)	playing with free material (playing with grass/stones/twigs)	3.56	0.73	6	6
	Passief verplaatsen	Passive travel	2.712	0.908	7
17	in de buggy zitten	sitting in the buggy	2.11	1.36	7	3
75	zitten op fietszitje/in bakfiets (fietsen achterop bij papa of mama)	sitting on a bicycle seat/in a cargo bike (bicycles on the back of mom or dad)	3.89	0.78	7	3
91	mee varen op de boot	sailing on the boat	1.78	1.09	7	3
108	met het openbaar vervoer gaan	going by public transport	2.11	0.6	7	3
121	zitten in een autostoel	sitting in a car seat	3.67	0.71	7	3
	Slapen	Sleep	3.445	1.015	8
87	slapen	sleeping	4.56	0.53	8	3
120	middagslaapje doen	taking an afternoon nap	2.33	1.5	8	3
